# Supplementary material for: Proteomic Analysis of Differentially Accumulated Proteins in Cucumber (Cucumis sativus) Fruit Peel in Response to Pre-storage Cold Acclimation
Source: Front Plant Sci. 2018 Jan 18;8:2167. doi: 10.3389/fpls.2017.02167 (PMC5778441; doi:10.3389/fpls.2017.02167)
Supplement: Supplementary file 2 [file Table2.XLS]

## Sheet: Table S2
Table S2: Peptide sequences allowing the identification of the differentially expressed proteins in Table 1 and Table 2.
Spot name	Protein description	Peptide count	Observed	Mr(expt)	Mr(calc)	ppm	Start	End	Peptide sequence
1	Movement protein (Kinesin-like)	2	1596.8618	1595.8545	1595.7800	46.7	68	81	GYMSVPQVLCAVTR
			1847.9046	1846.8974	1846.9676	-38.04	1	17	GSSDDLQKILFSPEAIK
2	Protein transport protein SEC31 homolog B	4	1364.7216	1363.7143	1363.7096	3.47	205	216	QKPVISFSDSTR
			1437.6689	1436.6617	1436.6532	5.92	408	420	SSEFEAAIQNGER
			1453.7664	1452.7591	1452.7170	29.0	705	716	SYVDLLQDLMEK
			1529.7273	1528.7200	1528.7158	2.76	342	355	YGVGDNDFSTVSLR
3	S-adenosylmethionine synthase	6	873.5052	872.4979	872.5080	-11.47	292	300	SIVASGLAR
			979.4683	978.4611	978.4672	-6.24	365	373	TAAYGHFGR
			1141.6111	1140.6038	1140.6040	-0.16	228	237	TIFHLNPSGR
			1453.7527	1452.7454	1452.7474	-1.38	238	252	FVIGGPHGDAGLTGR
			2417.2644	2416.2571	2416.2499	2.96	92	113	VLVNIEQQSPDIAQGVHGHFTK
			2679.3448	2678.3375	2678.3399	-0.89	188	211	VHTVLISTQHDETVTNDEIATDLK
4	DNA damage-inducible protein 1 isoform	6	961.5412	960.5340	960.5393	-5.52	376	383	LVELGFQR
			1015.5502	1014.5429	1014.5458	-2.82	245	254	GVGQSEILGR
			1317.6333	1316.6260	1316.6248	0.90	318	328	DIPPSLFDEER
			1495.8494	1494.8421	1494.8406	1.01	28	40	ALLEVETQVPLQR
			1505.7950	1504.7878	1504.7926	-3.23	304	317	VGGGEVFVPFLQEK
			1733.8056	1732.7983	1732.7864	6.89	332	349	EASSSGAPVASSPTENSR
5	Sedoheptulose-1,7-bisphosphatase	3	861.5097	860.5024	860.5120	-11.10	133	139	LLFEALR
			903.4998	902.4925	902.4974	-5.37	254	261	LFSPGNLR
			1188.5477	1187.5404	1187.5459	-4.57	368	377	FEETLYGSSR
6	Mediator-associated protein 1	4	844.5039	843.4966	843.4450	61.2	100	106	KPLDESR
			877.4661	876.4589	876.4705	-13.27	153	159	LQLDFNK
			1358.6003	1357.5930	1357.4948	72.3	235	245	NEEMMANCAEK
			1512.7084	1511.7011	1511.7150	-9.18	265	277	MEAPRSSHENLNK
7	Glutamine synthetase	4	1345.6124	1344.6051	1344.6058	-0.49	279	290	EHIAAYGEGNER
			1610.7645	1609.7573	1609.7597	-1.50	277	290	HKEHIAAYGEGNER
			1793.9222	1792.9150	1792.9182	-1.79	19	34	IIAEYIWIGGSGMDLR
			2529.2765	2528.2692	2528.2693	-0.03	85	107	GNNILVVCDTYTPAGEPIPTNKR
8	Enoyl-[acyl-carrier-protein] reductase [NADH]	3	838.3957	837.3884	837.3981	-11.53	140	146	GKFDESR
			862.4736	861.4663	861.4708	-5.25	289	296	VLAFEAGR
			1027.5792	1026.5719	1026.5822	-9.99	302	311	VNTISAGPLR
9	Low quality protein: protein IQ-DOMAIN 1	3	1360.6205	1359.6132	1359.6506	-27.53	254	263	WMAVRPWENR
			1648.8414	1647.8341	1647.8428	-5.26	297	311	KTNLVTDQSNVSSQK
			1676.8375	1675.8302	1675.7889	24.6	217	231	AMAYALAHQWQAGSR
10	Hypothetical protein Csa_1G662500	1	955.5133	954.5060	954.4706	37.2	32	39	VDGCIVHR
11	Cysteine protease	3	1344.5726	1343.5654	1343.5630	1.78	237	247	EQDYPYTGTDR
			2139.0984	2138.0911	2138.0909	0.09	309	328	HLDHGVLLVGYGSDGYAPIR
			2530.1117	2529.1044	2529.0999	1.78	189	209	LVSLSEQQLVDCDHECDPEEK
12	Fructose-bisphosphate aldolase	7	829.3778	828.3705	828.3766	-7.36	146	152	YYEAGAR
			983.4747	982.4674	982.5488	-82.79	2	9	DAFYLVKK
			1360.7268	1359.7195	1359.7398	-14.89	251	262	VAPEVIAEYTIR
			1444.7193	1443.7120	1443.7317	-13.67	53	65	LASINVENVESNR
			1488.7697	1487.7625	1487.7944	-21.44	38	52	GILAADESTGTIGKR
			1600.8157	1599.8085	1599.8328	-15.24	53	66	LASINVENVESNRR
			2130.0571	2129.0498	2129.0753	-11.96	162	181	IGPTEPSQLSINENAYGLAR
13	Formate dehydrogenase	5	817.4553	816.4480	816.4454	3.17	199	207	TVGTVGAGR
			955.5778	954.5705	954.5611	9.91	282	290	GVLIVNNAR
			1061.5472	1060.5399	1060.5301	9.18	376	384	EGQLAPQYR
			2369.1260	2368.1188	2368.0940	10.5	45	66	ANEYAAMNPNFVGCVEGALGIR
			2527.3574	2526.3501	2526.3383	4.66	92	113	HIPDLHVLITTPFHPAYVTAER
14	Polyprotein (coat protein)	6	809.4046	808.3974	808.3868	13.1	189	194	WYEGVR
			969.4855	968.4783	968.4676	11.0	345	352	HTVEDVNR
			1002.5614	1001.5541	1001.5505	3.59	285	293	NLTDISLAR
			1091.5136	1090.5063	1090.4899	15.0	353	361	DMHSLLGMR
			1421.7098	1420.7025	1420.7198	-12.20	129	142	DVNVGTSGTFTVPK
			1692.8386	1691.8313	1691.8479	-9.82	127	142	DRDVNVGTSGTFTVPK
15	Xyloglucan endotransglycosylase	3	896.4694	895.4621	895.4552	7.71	209	216	APFTAAYR
			1556.8663	1555.8591	1555.8569	1.36	42	55	ILNNGDLLTLSLDR
			1608.7665	1607.7592	1607.7402	11.8	274	287	RFPQGYPPECSLAS
16	Glycine-rich RNA-binding protein 3	5	806.4025	805.3953	805.3752	24.9	15	20	VDCERK
			834.4226	833.4154	833.4130	2.81	122	129	EEASSAIK
			1006.4651	1005.4578	1005.4614	-3.58	20	27	KEEENETK
			1320.6414	1319.6341	1319.7384	-79.01	28	39	VVNMAFLSRVGK
			1505.8224	1504.8151	1504.8402	-16.69	2	14	QLFPTRIEGIGFK
17	Superoxide dismutase [Mn]	5	900.4703	899.4630	899.4712	-9.16	235	242	EAPLVESR
			1004.5403	1003.5330	1003.5451	-12.04	210	217	NVRPDYLK
			1265.6816	1264.6743	1264.6775	-2.52	76	86	ALEQLHEAINK
			1388.6622	1387.6549	1387.6633	-6.04	65	75	HHQAYITNYNK
			2149.0906	2148.0833	2148.0851	-0.85	129	148	GSLGWAIDSEFGSLEALIQR
18	Chitinase	6	991.5211	990.5138	990.5320	-18.38	233	241	LYMGLPAAR
			1007.5199	1006.5127	1006.5270	-14.21	233	241	LYMGLPAAR
			1216.5306	1215.5233	1215.5408	-14.37	278	288	AFDNGYSDSIK
			1967.9760	1966.9688	1966.9847	-8.13	99	119	VLLSIGGGAGSYSLSSADDAK
			2323.2748	2322.2675	2322.2835	-6.90	242	264	EAAPSGGFIPADVLISQVLPTIK
			2646.3497	2645.3424	2645.3635	-7.98	168	192	NFGQVILSAAPQCPIPDAHLDAAIK
19	RPM1-interacting protein 4-like	11	1150.4759	1149.4686	1149.4727	-3.56	286	295	YGYGEEGYGR
			1228.5008	1227.4935	1227.5004	-5.59	219	229	QSESEEYGSGR
			1234.4914	1233.4841	1233.4898	-4.62	195	206	ESDSYGSGGYGR
			1306.5891	1305.5819	1305.5738	6.18	285	295	RYGYGEEGYGR
			1339.5837	1338.5764	1338.5800	-2.68	208	218	QEEGESEGYRR
			1494.6522	1493.6449	1493.6423	1.78	233	245	YGEEGYEGSGYKR
			1687.7541	1686.7468	1686.7485	-1.01	265	277	SEEEDYRKPSYER
			1776.7904	1775.7831	1775.7751	4.53	125	140	KPEYGEQEYGSGGYGR
			1932.8832	1931.8760	1931.8762	-0.11	124	140	RKPEYGEQEYGSGGYGR
			1940.8268	1939.8195	1939.8184	0.56	141	158	KQESESYGSGEYGSGGYR
			2125.8999	2124.8926	2124.8984	-2.72	160	179	KQESESYGSQEYGSGGYGGR
20	Probable calcium-binding protein CML27	8	1027.5924	1026.5851	1026.5709	13.8	64	72	SAIPLEELR
			1257.5600	1256.5527	1256.5309	17.3	111	120	DAFDLYDQDR
			1445.7315	1444.7242	1444.6980	18.1	97	110	KPMASDEAGAAELR
			1461.7343	1460.7270	1460.6929	23.4	97	110	KPMASDEAGAAELR
			1655.8477	1654.8405	1654.8162	14.7	21	34	QNPSVLLQDDEELR
			1783.9368	1782.9295	1782.9112	10.3	21	35	QNPSVLLQDDEELRK
			2144.9442	2143.9369	2143.9117	11.8	148	166	MINSVDSDGDGNVNFEEFR
			2160.9408	2159.9335	2159.9066	12.5	148	166	MINSVDSDGDGNVNFEEFR
21	Serine--tRNA ligase	6	912.4777	911.4705	911.4825	-13.15	12	19	GNNPEIIR
			1037.5424	1036.5351	1036.5375	-2.31	1	8	MLDINLFR
			1048.5401	1047.5328	1047.5349	-1.99	46	53	QFELENLR
			1176.6317	1175.6245	1175.6298	-4.58	46	54	QFELENLRK
			1850.9655	1849.9582	1849.9897	-17.03	142	157	NHVDLVELLEIADSKR
			2716.3712	2715.3639	2715.4191	-20.34	105	129	LEIIGNLVHDSVPVSNDEANNVVIR
22	Non-identified
23	Thaumatin-like protein	6	1127.4472	1126.4399	1126.4462	-5.53	68	77	TNCNFDGSGR
			1647.7089	1646.7017	1646.7141	-7.54	142	155	CTADINGQCPNELR
			1678.7021	1677.6949	1677.6988	-2.35	156	171	APGGCNNPCTVFGGDR
			1743.8263	1742.8190	1742.8311	-6.96	27	43	NNCPFAVWAAAVPGGGR
			1762.7317	1761.7245	1761.7265	-1.13	203	218	DDATSTFTCPGGTNYR
			1995.7612	1994.7539	1994.7557	-0.90	172	188	YCCTAPNSSCGPTDYSR
24	Glutathione peroxidase	1	1376.74	1375.74	1375.71	18.7			FLVDKDGNVVDR
25	Glycine-rich RNA-binding protein	2	834.4506	833.4433	833.4130	36.4	92	99	EEASSAIK
			896.4928	895.4855	895.4260	66.5	123	131	GGGRYGSSR
26	Oxygen-evolving enhancer protein 3-2	5	892.5267	891.5194	891.5178	1.85	162	168	LKAEYLR
			1084.6065	1083.5992	1083.5924	6.25	111	119	DLDLPLKDR
			1524.7760	1523.7687	1523.7620	4.41	193	205	LFQDINNLDYAAK
			1578.8220	1577.8147	1577.8024	7.79	120	133	FFLQPQSPAMAVAR
			2041.0558	2040.0486	2040.0276	10.3	90	110	VGPPPPPSGGLPGTLNSDEPR
27	Abscisic stress-ripening protein 1-like	7	956.4643	955.4570	955.4413	16.4	110	116	EHHHHLF
			1105.4926	1104.4853	1104.4584	24.4	64	72	DSEHSHEHK
			1233.5839	1232.5766	1232.5534	18.8	63	72	KDSEHSHEHK
			1684.7797	1683.7724	1683.7475	14.8	19	33	EGGESSEVVDYKEEK
			2186.1678	2185.1605	2185.1280	14.9	38	58	HLEHLGELGAVAAGAYALHEK
			2287.1756	2286.1683	2286.1393	12.7	75	96	EEVGAAVVAGATGFVLHEHHEK
			2528.3603	2527.3531	2527.3183	13.8	73	96	IKEEVGAAVVAGATGFVLHEHHEK
28	Peroxidase 2	3	872.3601	871.3529	871.3647	-13.56	171	176	CQFFDR
			1243.6505	1242.6432	1242.6568	-10.94	17	27	VVQQALVSDER
			1399.7518	1398.7445	1398.7579	-9.60	16	27	RVVQQALVSDER
29	Glyceraldehyde-3-phosphate dehydrogenase	5	827.4033	826.3960	826.4007	-5.70	230	236	LTGMSFR
			834.4386	833.4313	833.3953	43.2	189	196	TVDGPSMK
			866.4709	865.4636	865.4658	-2.53	75	82	SVTVFGTR
			1498.8310	1497.8238	1497.8403	-11.04	237	250	VPTVDVSVVDLTVR
			2144.9793	2143.9720	2143.9910	-8.86	274	293	GILGYTEDDVVSTDFVGDSR
30	Annexin A6	10	946.4995	945.4922	945.4767	16.4	170	177	SEAEILER
			961.6009	960.5936	960.5756	18.7	33	41	AIVAVLGYR
			1043.5373	1042.5300	1042.5083	20.8	80	87	WILDPEDR
			1064.6271	1063.6199	1063.6138	5.69	88	97	DAVLAHVALR
			1100.5600	1099.5527	1099.5410	10.6	183	191	AFNHEDVIR
			1303.6432	1302.6359	1302.6204	11.9	65	75	FESELSGHLER
			1343.6910	1342.6837	1342.6629	15.4	181	191	DKAFNHEDVIR
			1459.7217	1458.7144	1458.7215	-4.89	64	75	RFESELSGHLER
			1718.7886	1717.7813	1717.7543	15.7	132	146	SLEEDVAANTHDDFR
			1846.8717	1845.8645	1845.8493	8.21	132	147	SLEEDVAANTHDDFRK
31	Gamma carbonic anhydrase 1	10	889.4376	888.4304	888.4301	0.31	17	24	ETGQAIDR
			1088.5850	1087.5778	1087.5808	-2.78	160	170	NAMVAAGALVR
			1143.5197	1142.5124	1142.5132	-0.62	221	229	SFDEIEFEK
			1217.5910	1216.5837	1216.5877	-3.26	33	41	YFFQEQLSR
			1225.6707	1224.6634	1224.6655	-1.72	7	16	AIYTVGFWIR
			1311.6522	1310.6449	1310.6619	-12.95	175	187	IPSGEVWGGNPAK
			1554.7191	1553.7118	1553.7144	-1.67	238	250	RDEDYDSMLGVVR
			1570.7227	1569.7154	1569.7093	3.87	238	250	RDEDYDSMLGVVR
			1801.9451	1800.9378	1800.9370	0.44	58	75	DAFVAPSASIIGDVQVGR
			2411.2936	2410.2863	2410.2856	0.29	52	75	APVVDKDAFVAPSASIIGDVQVGR
32	Hsp70-Hsp90 organizing protein 3-like	5	891.4159	890.4086	890.4246	-17.94	410	416	HYSESLR
			1057.5556	1056.5483	1056.5564	-7.60	489	497	NQELLDGIR
			1484.7091	1483.7018	1483.7056	-2.53	9	23	GNAAFSAGDFSTAIR
			1750.8543	1749.8470	1749.8421	2.83	275	289	ALELDDEDISFLTNR
			2179.0014	2177.9941	2177.9825	5.32	192	212	LHNPAEGEADVPESSSPSAER
33	S-adenosylmethionine synthase 2	6	873.5199	872.5126	872.5080	5.34	292	300	SIVASGLAR
			919.5326	918.5253	918.4705	59.7	68	74	IVRDTCR
			979.4865	978.4792	978.4672	12.3	365	373	TAAYGHFGR
			1141.6120	1140.6047	1140.6040	0.65	228	237	TIFHLNPSGR
			1453.7677	1452.7604	1452.7474	8.98	238	252	FVIGGPHGDAGLTGR
			2072.0014	2070.9941	2070.9681	12.6	170	187	TQVTVEYYNDNGAMVPVR
34	Trithorax group protein osa	5	854.4560	853.4487	853.4406	9.48	89	95	HSDNLLR
			904.4857	903.4784	903.4675	12.1	142	148	HVQEVHR
			908.4964	907.4891	907.4763	14.1	96	103	FLEGISSR
			1082.5881	1081.5808	1081.5516	27.0	503	513	LSSPSGPGPQR
			1601.7205	1600.7132	1600.6713	26.2	175	188	EPSSTNHSQSNEER
35	Obg-like ATPase 1	9	1126.6510	1125.6437	1125.6295	12.7	118	127	AVDGIFHVLR
			1202.6517	1201.6444	1201.6190	21.2	146	155	DLEVISEELR
			1208.6956	1207.6883	1207.6673	17.4	10	20	EAPAERPILGR
			1423.8224	1422.8152	1422.7943	14.7	8	20	SKEAPAERPILGR
			1779.9139	1778.9067	1778.8812	14.3	101	117	GAHEGQGLGNSFLSHIR
			1856.0206	1855.0133	1854.9839	15.8	84	100	SEVSAFLEIHDIAGLVR
			2027.0056	2025.9984	2025.9644	16.8	128	145	AFEDADIIHVDDTVDPVR
			2205.0938	2204.0866	2204.0572	13.3	47	65	LSIPAENFPFCTIEPNEAR
			2475.3144	2474.3072	2474.2706	14.8	247	268	IHAWVQEHGGETIIPFSGVLER
36	Cyclin-dependent kinase 13-like	1	2215.9336	2214.9263	2214.8937	14.7	0		ESPNNEYSFSSNPEDGETGR
37	Plasminogen activator inhibitor 1 RNA-binding protein -like	2	1547.7098	1546.7025	1546.6760	17.1	139	153	GGFNDGEGAEGERPR
			1703.8942	1702.8869	1702.8638	13.6	303	317	SLSINEFLRPADGER
38	Annexin A6	10	946.5062	945.4989	945.4767	23.5	170	177	SEAEILER
			961.5954	960.5881	960.5756	13.0	33	41	AIVAVLGYR
			1064.6358	1063.6286	1063.6138	13.9	88	97	DAVLAHVALR
			1100.5671	1099.5598	1099.5410	17.1	183	191	AFNHEDVIR
			1303.6482	1302.6409	1302.6204	15.7	65	75	FESELSGHLER
			1343.7016	1342.6944	1342.6629	23.4	181	191	DKAFNHEDVIR
			1459.7591	1458.7518	1458.7215	20.8	64	75	RFESELSGHLER
			1718.8060	1717.7987	1717.7543	25.8	132	146	SLEEDVAANTHDDFR
			1752.9437	1751.9364	1751.9318	2.63	340	355	GWGSDEKAIISILAHR
			1846.8927	1845.8855	1845.8493	19.6	132	147	SLEEDVAANTHDDFRK
39	Peroxidase	7	830.4214	829.4141	829.4406	-31.90	150	157	TANLQGAR
			920.3766	919.3693	919.3681	1.40	199	205	CMFFSGR
			1710.8489	1709.8416	1709.8485	-4.03	250	263	NYYTNLQNNQGLLR
			1804.9565	1803.9493	1803.9519	-1.47	160	175	LPSPFESLSNIQGIFR
			2076.0888	2075.0816	2075.0800	0.77	158	175	DRLPSPFESLSNIQGIFR
			2172.0661	2171.0588	2171.0607	-0.88	176	196	DVGLNDNTDLVALSGAHTFGR
			2288.1336	2287.1264	2287.1301	-1.62	107	128	TAVENVCPGVVSCADILALGSR
40	Oxygen-dependent coproporphyrinogen-III oxidase	9	801.4436	800.4363	800.4293	8.72	329	334	AWQQLR
			1028.4870	1027.4797	1027.4763	3.26	253	260	FDPSFYPR
			1071.5640	1070.5568	1070.5542	2.34	387	395	LLDACINPR
			1317.6518	1316.6445	1316.6401	3.36	338	347	YVEFNLVYDR
			1411.8566	1410.8493	1410.8446	3.37	359	371	IESILVSLPLTAR
			1476.7436	1475.7363	1475.7310	3.62	193	204	NPFAPTLHFNYR
			1502.6914	1501.6841	1501.6660	12.1	249	260	ACDKFDPSFYPR
			1923.9658	1922.9586	1922.9560	1.31	147	164	AGVNVSVVYGIMPPDAYR
			1952.9743	1951.9670	1951.9527	7.32	64	80	ETPIAERPDSFLTAYDK
41	Probable L-ascorbate peroxidase 6	10	920.4492	919.4419	919.4076	37.4	321	327	FDNSYFK
			1072.5238	1071.5165	1071.4985	16.8	161	168	DIEEWPQR
			1243.6788	1242.6715	1242.6543	13.8	140	149	TTFCHPILVR
			1305.6444	1304.6371	1304.5925	34.2	359	368	YLEDQESFFK
			1323.7594	1322.7521	1322.7306	16.3	274	286	EIVALSGAHTLGR
			1414.7703	1413.7630	1413.7365	18.8	249	262	LPDAGPPSPASHLR
			1560.7238	1559.7166	1559.6886	17.9	235	248	VDVVGSEQCPEEGR
			1998.0683	1997.0610	1997.0364	12.3	268	286	MGLNDKEIVALSGAHTLGR
			2191.0310	2190.0237	2189.9905	15.1	359	376	YLEDQESFFKDYAEAHAK
			2956.4581	2955.4509	2955.4145	12.3	235	262	VDVVGSEQCPEEGRLPDAGPPSPASHLR
42	Lactoylglutathione lyase	4	933.5335	932.5262	932.5232	3.18	25	31	FLHVVYR
			1034.5812	1033.5739	1033.5556	17.7	183	190	KVDRPEYK
			1465.7632	1464.7559	1464.7249	21.2	137	148	DPDGYIFELIQR
			1513.7842	1512.7769	1512.7429	22.5	149	161	GPTPEPLCQVMLR
43	Non-identified
44	Thylakoid lumenal protein At1g12250	11	1099.5818	1098.5745	1098.5570	15.9	117	125	AVHINENFR
			1168.5545	1167.5472	1167.5455	1.46	126	135	RANFTSADMR
			1227.6790	1226.6718	1226.6520	16.1	116	125	KAVHINENFR
			1238.6242	1237.6169	1237.6588	-33.82	1	12	MALSSISSLSVK
			1409.7277	1408.7205	1408.6947	18.3	220	233	YASGTNPVTGVSTR
			1658.7703	1657.7630	1657.7254	22.7	157	171	TNFSGADLSDTLMDR
			1698.8301	1697.8228	1697.8009	12.9	99	115	GEFGIGSAAQYGSADLR
			1706.9114	1705.9042	1705.8821	12.9	172	186	MVLNEANFTNAVLVR
			1826.9333	1825.9260	1825.8959	16.5	99	116	GEFGIGSAAQYGSADLRK
			2225.1815	2224.1743	2224.1488	11.5	244	264	NAYGTPSSPLLSAPPQQLLDR
			2312.1392	2311.1319	2311.0975	14.9	220	242	YASGTNPVTGVSTRASLGCGNSR
45	Nodulin-related protein 1	8	1294.6459	1293.6386	1293.5989	30.7	87	96	AENYLHQYEK
			1374.6833	1373.6761	1373.6324	31.8	97	110	SHSAPHGSGSEPPK
			1392.7463	1391.7390	1391.6932	32.9	74	86	LNPSEGIGSYVEK
			1565.8311	1564.8238	1564.7733	32.3	57	73	VAGASADLLGAASDYGK
			1886.8952	1885.8879	1885.8330	29.1	118	135	ENAAEKEDGGSGFGDYLK
			2026.0200	2025.0127	2024.9552	28.4	97	116	SHSAPHGSGSEPPKAEEPPK
			2033.9722	2032.9649	2032.9086	27.7	7	24	LSSDATDKPEDQNPDHHK
			2162.0709	2161.0636	2161.0036	27.8	6	24	KLSSDATDKPEDQNPDHHK
46	Superoxide dismutase [Cu-Zn]	4	1237.6320	1236.6248	1236.6098	12.1	138	148	LTHGAPEDEIR
			1426.7188	1425.7115	1425.6961	10.8	198	212	GGHELSLTTGNAGGR
			1471.7672	1470.7599	1470.7355	16.6	185	197	AFVVHELEDDLGK
			2431.2297	2430.2225	2430.1875	14.4	80	103	GTSAVEGVVTLTQEDDGPTSVNVR
47	Peroxiredoxin-2B-like	7	1049.6133	1048.6060	1048.5917	13.7	130	138	FSLLVDSLR
			1185.6149	1184.6076	1184.5826	21.1	55	65	HVPGFIESGDK
			1207.5986	1206.5913	1206.6033	-9.94	87	96	AWAKTYPENK
			1426.7848	1425.7775	1425.7616	11.2	55	67	HVPGFIESGDKLK
			2008.0136	2007.0064	2006.9796	13.3	141	160	AANIESGGEFTVSGAEDILK
			2321.1901	2320.1829	2320.1587	10.4	100	121	FLADGSAAYTHALGLELDLSEK
			2803.4710	2802.4637	2802.4552	3.04	100	126	FLADGSAAYTHALGLELDLSEKGLGVR
48	Transcription factor BTF3 homolog 4-like isoform X2	6	845.5269	844.5197	844.5130	7.86	39	45	LQSTLKR
			863.5065	862.4993	862.4912	9.32	114	120	KLAEQFK
			937.4744	936.4672	936.4512	17.0	31	38	TTTTDDKR
			2331.2853	2330.2780	2330.2594	7.98	93	113	LQDILPGIINQLGPDNLDNLR
			2459.3835	2458.3763	2458.3543	8.92	93	114	LQDILPGIINQLGPDNLDNLRK
			2932.2827	2931.2754	2931.2530	7.65	132	157	NAQEEDDDVPELVEGETFEAPAEENR
49	Glycine-rich protein 2	5	1443.5739	1442.5666	1442.5481	12.8	167	180	DCYQSGSQGGGGDR
			1529.7769	1528.7696	1528.7482	14.0	65	80	AVDVTGPGEASVQGSR
			2022.0042	2020.9969	2020.9589	18.8	44	62	SLGVGEDVEFLIEAESDGR
			2334.9529	2333.9457	2333.8927	22.7	181	205	YGGGGGGGGGGGNCYSCGESGHFAR
			2395.1854	2394.1781	2394.1241	22.6	17	38	GYGFISPNDGGEDLFVHQSSIR
50	Transcription factor BTF3 homolog 4-like	5	863.4845	862.4773	862.4548	26.0	115	121	LAEQFQK
			937.4998	936.4925	936.4512	44.1	31	38	TTTTDDKR
			991.5766	990.5694	990.5498	19.7	114	121	KLAEQFQK
			2331.2950	2330.2877	2330.2594	12.2	93	113	LQDILPGIINQLGPDNLDNLR
			2459.3957	2458.3884	2458.3543	13.9	93	114	LQDILPGIINQLGPDNLDNLRK
51	Glutathione peroxidase	2	1033.5582	1032.5509	1032.5240	26.0	37	45	TSVHDFTVK
			1376.7336	1375.7263	1375.7096	12.2	165	176	FLVDKDGNVVDR
