# Supplementary material for: Proteomic Analysis of Differentially Accumulated Proteins in Cucumber (Cucumis sativus) Fruit Peel in Response to Pre-storage Cold Acclimation
Source: Front Plant Sci. 2018 Jan 18;8:2167. doi: 10.3389/fpls.2017.02167 (PMC5778441; doi:10.3389/fpls.2017.02167)
Supplement: Supplementary file 3 [file Table3.XLS]

## Sheet: Sheet1
Table S3: Normalized relative volumes of the differentially accumulated protein spots. Values are showed as individual values of each biological replicates. Relative volumes of protein spot showed statistically significant difference were used futher analysis (P<0.05).
									12 d
Spot number	NA_Rep1	NA_Rep 2	NA_Rep 3	AVERAGE	STDEVA	PsCA_Rep 1	PsCA_Rep2	PsCA_Rep3	AVERAGE	STDEVA	P		Spot number	Control_Rep 1	Control_Rep 2	Control_Rep 3	AVERAGE	STDEVA	PsCA_Rep 1	PsCA_Rep2	PsCA_Rep3	AVERAGE	STDEVA	P
1	nd.	nd.	nd.			0.00279363	0.000968734	0.00114352	0.00163529	0.00100695			3	0.0354138	0.0399147	0.0253728	0.0335671	0.00744475	0.00357586	0.0100897	0.00712188	0.00692916	0.00326121	0.005
2	nd.	nd.	nd.			0.00253885	0.00311061	0.00094059	0.00219669	0.00112475			4	0.0271991	0.0287723	0.016727	0.0242328	0.0065476	0.0165688	0.016275	0.0108091	0.014551	0.00324386	0.083
3	0.0106697	0.0086981	0.00911664	0.00949482	0.00103879	0.0142748	0.0179986	0.0207922	0.0176885	0.00326978	0.014		17	0.00505514	0.00482134	0.00732041	0.0057323	0.0013803	0.00485377	0.00614324	0.00690703	0.00596801	0.00103778	0.825
4	0.00473395	0.00928854	0.00736625	0.00712958	0.0022865	0.0118707	0.0129224	0.0174061	0.0140664	0.00293969	0.032		18	0.00188743	0.00366727	0.00385241	0.0031357	0.001085	0.0903837	0.0695589	0.0738062	0.0779163	0.011004	0.007
5	nd.	nd.	nd.			0.0108368	0.00511029	0.00316542	0.00637083	0.003988			20	0.00748933	0.00595421	0.00736248	0.00693534	0.000852046	0.0142375	0.0191214	0.0106368	0.0146652	0.00425843	0.037
6	nd.	nd.	nd.			0.0157382	0.00518436	0.00727439	0.00939899	0.00558851			21	nd.	nd.	nd.			0.00288953	0.0032787	0.00264584	0.00293802	0.000319206
7	0.00499704	0.00412409	0.00231092	0.00381068	0.00137021	0.007424	0.0132068	0.00987249	0.0101678	0.00290267	0.027		22	nd.	nd.	nd.			0.00201173	0.00172452	0.0027739	0.00217005	0.00054231
8	0.00237071	0.00212109	0.00409569	0.0028625	0.00107524	0.00863121	0.0094933	0.00557244	0.00789898	0.00206044	0.02		23	0.0125363	0.00644076	0.00915292	0.00937665	0.00305391	0.0807217	0.0582557	0.0375478	0.0588417	0.0215929	0.017
9	nd.	nd.	nd.			0.00921927	0.00963105	0.00342464	0.00742498	0.00347052			24	0.00133986	8.20551e-05	2.07145e-05	0.000480876	0.000744533	0.00231735	0.00146143	0.00108818	0.00162232	0.000630182	0.113
10	nd.	nd.	nd.			0.00308247	0.00331206	0.00201301	0.00280251	0.0006933			25	0.000557525	0.000131674	0.000139702	0.0002763	0.000243581	0.00124048	0.000729968	0.00194559	0.00130535	0.000610399	0.053
11	0.00410764	0.00204635	0.00162781	0.00259393	0.00132751	0.00556355	0.00826979	0.00480664	0.00621333	0.00182072	0.05		27	0.02492	0.0175335	0.022354	0.0216025	0.00375019	0.0974732	0.130493	0.0803026	0.102756	0.0255087	0.006
12	0.00365024	0.00140359	0.00153513	0.00219632	0.00126085	0.00479034	0.00777209	0.00710257	0.006555	0.00156447	0.02		28	0.00888973	0.010998	0.00509079	0.00832616	0.00299364	0.00949443	0.0124002	0.00654671	0.00948046	0.0029268	0.658
13	0.0102265	0.000952172	0.00425413	0.00514427	0.00470081	0.0133409	0.0204841	0.0163337	0.0167196	0.00358723	0.028		30	0.0156054	0.00891879	0.0122077	0.012244	0.00334345	0.00142525	0.00263216	0.00476661	0.00294134	0.001692	0.013
14	nd.	nd.	nd.			0.0158449	0.0246909	0.0262654	0.0222671	0.00561722			32	0.0101324	0.00699957	0.00538898	0.007507	0.0024121	0.0126834	0.0153093	0.0123041	0.0134323	0.00163658	0.024
15	nd.	nd.	nd.			0.00302322	0.00173157	0.00164863	0.00213447	0.000770794			33	0.0105885	0.0134564	0.00918824	0.0110777	0.00217573	0.00198562	0.00397124	0.00345898	0.00313862	0.00103085	0.005
16	0.00107325	0.00157848	0.00153962	0.00139712	0.00028115	0.00426598	0.00701814	0.00694259	0.00607557	0.0015676	0.032		34	0.00034203	0.000411078	0.000401444	0.000384851	3.73954e-05	0.000871585	0.000882775	0.00106555	0.000939968	0.000108897	0.001
17	0.00585354	0.00336922	0.00372947	0.00431741	0.00134247	0.00976733	0.00722847	0.0125432	0.00984633	0.00265823	0.032		35	0.00864389	0.00354876	0.00624165	0.00614477	0.00254894	0.00186626	0.00178793	0.00112398	0.00159272	0.000407826	0.038
18	0.00424516	0.0028027	0.00508373	0.00404387	0.00115376	0.0799487	0.106593	0.0755212	0.0873544	0.0168078	0.013		36	0.00245202	0.00263347	0.00412684	0.00307078	0.000919068	0.0165999	0.011164	0.0105212	0.0127617	0.00333949	0.008
19	0.00380719	0.00165173	0.00156055	0.00233982	0.0012716	0.0110886	0.0241961	0.0236555	0.0196467	0.00741649	0.016		37	0.0245684	0.0246904	0.0204142	0.0232243	0.00243439	0.0401078	0.0292447	0.0314914	0.0336146	0.00573435	0.045
20	0.00173992	0.00385503	0.00436176	0.0033189	0.00139071	0.0107293	0.00879415	0.011316	0.0102798	0.00131966			38	0.0156049	0.00891847	0.0122071	0.0122435	0.00334337	0.00142487	0.00263216	0.00476698	0.00294134	0.00169237	0.013
21	0.0021592	0.00223917	0.00254828	0.00231555	0.000205479	0.00872421	0.00617843	0.00666724	0.00718996	0.00135099	0.023		39	0.137234	0.126967	0.0668902	0.110364	0.0379977	0.252522	0.241504	0.221377	0.238468	0.0157926	0.006
22	nd.	nd.	nd.			0.00482738	0.0038305	0.00439485	0.00435091	0.000499889			40	0.00495221	0.00432596	0.00276033	0.00401283	0.00112899	0.00958743	0.00639825	0.00698262	0.0076561	0.00169791	0.036
23	0.0385727	0.0333963	0.0237385	0.0319025	0.00752905	0.0691565	0.0732725	0.0619828	0.0681372	0.00571344	0.003		41	0.00444318	0.00347169	0.00402186	0.00397891	0.000487169	0.0101444	0.00762046	0.00558137	0.00778209	0.00228583	0.048
24	nd.	nd.	nd.			0.00881933	0.00244257	0.00408972	0.00511721	0.00331022			42	0.020122	0.0161798	0.0144793	0.016927	0.00289461	0.00327373	0.0058288	0.00587853	0.00499369	0.00148974	0.003
25	nd.	nd.	nd.			0.00258033	0.00227667	0.00178046	0.00221249	0.000403781			43	0.00479163	0.00502768	0.00416699	0.0046621	0.000444728	0.00805563	0.0134681	0.0102201	0.0105813	0.00272425	0.021
26	0.100751	0.112636	0.0627029	0.0920299	0.0260839	0.205901	0.191838	0.177685	0.191808	0.0141083	0.004		44	0.00381693	0.00281813	0.00177759	0.00280422	0.00101974	0.0101842	0.0110558	0.00664568	0.00929524	0.00233561	0.012
27	0.0510152	0.0396011	0.0425353	0.0443839	0.00592733	0.131838	0.110779	0.194938	0.145852	0.0437943	0.016		45	0.0434153	0.0451977	0.038362	0.042325	0.00354593	0.0754461	0.0895295	0.119672	0.0948825	0.0225936	0.016
28	0.00722425	0.00748434	0.00747089	0.00739316	0.000146435	0.0136289	0.0139015	0.0176994	0.0150766	0.00227549	0.028		46	0.00398232	0.0076194	0.00888475	0.00682883	0.00254504	0.0121002	0.0136631	0.0101954	0.0119863	0.00173665	0.044
29	0.0447611	0.0511467	0.0231302	0.0396793	0.0146833	0.0138111	0.0152716	0.00916002	0.0127476	0.0031916	0.036		47	0.00605377	0.00486871	0.00527176	0.00539808	0.000602545	0.0319154	0.0306895	0.0213097	0.0279715	0.00580179	0.02
30	0.0199568	0.0202841	0.0103827	0.0168745	0.00562446	0.0053547	0.00565687	0.00646119	0.00582425	0.00057192	0.028		48	0.00787793	0.008008	0.00709913	0.00766169	0.00049151	0.0209877	0.0211829	0.0138459	0.0186721	0.00418079	0.043
31	0.011873	0.00540511	0.00677881	0.00801897	0.00340763	0.00272105	0.00165455	0.000990953	0.00178885	0.000872831	0.037		49	0.0037816	0.00678761	0.00569087	0.00542003	0.0015212	0.0174566	0.0156487	0.0118217	0.0149757	0.00287708	0.007
39	0.11493	0.0884605	0.151338	0.118243	0.0315696	0.254675	0.277026	0.192027	0.241243	0.0440627	0.017		50	0.0239277	0.0147747	0.0156724	0.0181249	0.00504532	0.0386655	0.0362062	0.0291465	0.0346727	0.00494132	0.015
41	0.00413604	0.00323171	0.00570406	0.00435727	0.00125094	0.00467925	0.00907855	0.00664931	0.00680237	0.00220364	0.17		51	0.0105419	0.00904694	0.0065339	0.00870758	0.00202544	0.0239505	0.0189548	0.0133722	0.0187592	0.0052919	0.037
42	0.0115168	0.00121899	0.00940707	0.00738095	0.00543968	0.0110187	0.00639379	0.0112175	0.00954331	0.00272938	0.572
46	0.0138111	0.0211279	0.0167303	0.0172231	0.0036832	0.0249588	0.0150311	0.0232341	0.0210747	0.00530446	0.36
	nd. no detected spot, they were considered qualitative differences.
	Representative differentially accumulated proteins in Fig. 4 were marked in red.
	SPOT 4													SPOT 17
		Relative volume	AVERAGE	STDEVA											Relative volume	AVERAGE	STDEVA			0d/3d	12d
	NA_Rep1	0.00473395	0.00712958	0.0022865			0d/3d	12d						NA_Rep1	0.00585354	0.00431741	0.00134247	AV	Control	0.00431741	0.0057323
	NA_Rep 2	0.00928854			AV	Control	0.00712958	0.0242328						NA_Rep 2	0.00336922				PsCA	0.00984633	0.00596801
	NA_Rep 3	0.00736625				PsCA	0.0140664	0.014551						NA_Rep 3	0.00372947
	PsCA_Rep 1	0.0118707	0.0140664	0.00293969										PsCA_Rep 1	0.00976733	0.00984633	0.00265823
	PsCA_Rep2	0.0129224												PsCA_Rep2	0.00722847			SD	Control	0.00134247	0.0013803
	PsCA_Rep3	0.0174061			SD	Control	0.0022865	0.0065476						PsCA_Rep3	0.0125432				PsCA	0.00265823	0.00103778
12 d	Control_Rep 1	0.0271991	0.0242328	0.0065476		PsCA	0.00293969	0.00324386					12 d	Control_Rep 1	0.00505514	0.0057323	0.0013803
	Control_Rep 2	0.0287723												Control_Rep 2	0.00482134
	Control_Rep 3	0.016727												Control_Rep 3	0.00732041
	PsCA_Rep 1	0.0165688	0.014551	0.00324386										PsCA_Rep 1	0.00485377	0.00596801	0.00103778
	PsCA_Rep2	0.016275												PsCA_Rep2	0.00614324
	PsCA_Rep3	0.0108091												PsCA_Rep3	0.00690703
	SPOT 18													SPOT 20
		Relative volume	AVERAGE	STDEVA											Relative volume	AVERAGE	STDEVA			0d/3d	12d
	NA_Rep1	0.00424516	0.00404387	0.00115376			0d/3d	12d						NA_Rep1	0.00173992	0.0033189	0.00139071	AV	Control	0.0033189	0.00693534
	NA_Rep 2	0.0028027			AV	Control	0.00404387	0.0031357						NA_Rep 2	0.00385503				PsCA	0.0102798	0.0146652
	NA_Rep 3	0.00508373				PsCA	0.0873544	0.0779163						NA_Rep 3	0.00436176
	PsCA_Rep 1	0.0799487	0.0873544	0.0168078										PsCA_Rep 1	0.0107293	0.0102798	0.00131966
	PsCA_Rep2	0.106593												PsCA_Rep2	0.00879415			SD	Control	0.00139071	0.000852046
	PsCA_Rep3	0.0755212			SD	Control	0.00115376	0.001085						PsCA_Rep3	0.011316				PsCA	0.00131966	0.00425843
12 d	Control_Rep 1	0.00188743	0.0031357	0.001085		PsCA	0.0168078	0.011004					12 d	Control_Rep 1	0.00748933	0.00693534	0.000852046
	Control_Rep 2	0.00366727												Control_Rep 2	0.00595421
	Control_Rep 3	0.00385241												Control_Rep 3	0.00736248
	PsCA_Rep 1	0.0903837	0.0779163	0.011004										PsCA_Rep 1	0.0142375	0.0146652	0.00425843
	PsCA_Rep2	0.0695589												PsCA_Rep2	0.0191214
	PsCA_Rep3	0.0738062												PsCA_Rep3	0.0106368
	SPOT 24													SPOT 25
		Relative volume	AVERAGE	STDEVA											Relative volume	AVERAGE	STDEVA
	NA_Rep1						0d/3d	12d						NA_Rep1						0d/3d	12d
	NA_Rep 2				AV	Control		0.000480876						NA_Rep 2				AV	Control		0.0002763
	NA_Rep 3					PsCA	0.00511721	0.00162232						NA_Rep 3					PsCA	0.00221249	0.00130535
	PsCA_Rep 1	0.00881933	0.00511721	0.00331022										PsCA_Rep 1	0.00258033	0.00221249	0.000403781
	PsCA_Rep2	0.00244257												PsCA_Rep2	0.00227667
	PsCA_Rep3	0.00408972			SD	Control		0.000744533						PsCA_Rep3	0.00178046			SD	Control		0.000243581
12 d	Control_Rep 1	0.00133986	0.000480876	0.000744533		PsCA	0.00331022	0.000630182					12 d	Control_Rep 1	0.000557525	0.0002763	0.000243581		PsCA	0.000403781	0.000610399
	Control_Rep 2	8.20551e-05												Control_Rep 2	0.000131674
	Control_Rep 3	2.07145e-05												Control_Rep 3	0.000139702
	PsCA_Rep 1	0.00231735	0.00162232	0.000630182										PsCA_Rep 1	0.00124048	0.00130535	0.000610399
	PsCA_Rep2	0.00146143												PsCA_Rep2	0.000729968
	PsCA_Rep3	0.00108818												PsCA_Rep3	0.00194559
	SPOT 28													SPOT 30
		Relative volume	AVERAGE	STDEVA											Relative volume	AVERAGE	STDEVA
	NA_Rep1	0.00722425	0.00739316	0.000146435			0d/3d	12d						NA_Rep1	0.0199568	0.0168745	0.00562446			0d/3d	12d
	NA_Rep 2	0.00748434			AV	Control	0.00739316	0.00832616						NA_Rep 2	0.0202841			AV	Control	0.0168745	0.012244
	NA_Rep 3	0.00747089				PsCA	0.0150766	0.00948046						NA_Rep 3	0.0103827				PsCA	0.00582425	0.00294134
	PsCA_Rep 1	0.0136289	0.0150766	0.00227549										PsCA_Rep 1	0.0053547	0.00582425	0.00057192
	PsCA_Rep2	0.0139015												PsCA_Rep2	0.00565687
	PsCA_Rep3	0.0176994			SD	Control	0.000146435	0.00299364						PsCA_Rep3	0.00646119			SD	Control	0.00562446	0.00334345
12 d	Control_Rep 1	0.00888973	0.00832616	0.00299364		PsCA	0.00227549	0.0029268					12 d	Control_Rep 1	0.0156054	0.012244	0.00334345		PsCA	0.00057192	0.001692
	Control_Rep 2	0.010998												Control_Rep 2	0.00891879
	Control_Rep 3	0.00509079												Control_Rep 3	0.0122077
	PsCA_Rep 1	0.00949443	0.00948046	0.0029268										PsCA_Rep 1	0.00142525	0.00294134	0.001692
	PsCA_Rep2	0.0124002												PsCA_Rep2	0.00263216
	PsCA_Rep3	0.00654671												PsCA_Rep3	0.00476661
	SPOT 39													SPOT 41
		Relative volume	AVERAGE	STDEVA											Relative volume	AVERAGE	STDEVA
	NA_Rep1	0.11493	0.118243	0.0315696			0d/3d	12d						NA_Rep1	0.00413604	0.00435727	0.00125094			0d/3d	12d
	NA_Rep 2	0.0884605			AV	Control	0.118243	0.110364						NA_Rep 2	0.00323171			AV	Control	0.00435727	0.00397891
	NA_Rep 3	0.151338				PsCA	0.241243	0.238468						NA_Rep 3	0.00570406				PsCA	0.00680237	0.00778209
	PsCA_Rep 1	0.254675	0.241243	0.0440627										PsCA_Rep 1	0.00467925	0.00680237	0.00220364
	PsCA_Rep2	0.277026												PsCA_Rep2	0.00907855
	PsCA_Rep3	0.192027			SD	Control	0.0315696	0.0379977						PsCA_Rep3	0.00664931			SD	Control	0.00125094	0.000487169
12 d	Control_Rep 1	0.137234	0.110364	0.0379977		PsCA	0.0440627	0.0157926					12 d	Control_Rep 1	0.00444318	0.00397891	0.000487169		PsCA	0.00220364	0.00228583
	Control_Rep 2	0.126967												Control_Rep 2	0.00347169
	Control_Rep 3	0.0668902												Control_Rep 3	0.00402186
	PsCA_Rep 1	0.252522	0.238468	0.0157926										PsCA_Rep 1	0.0101444	0.00778209	0.00228583
	PsCA_Rep2	0.241504												PsCA_Rep2	0.00762046
	PsCA_Rep3	0.221377												PsCA_Rep3	0.00558137
	SPOT 42													SPOT 46
		Relative volume	AVERAGE	STDEVA											Relative volume	AVERAGE	STDEVA
	NA_Rep1	0.0115168	0.00738095	0.00543968			0d/3d	12d						NA_Rep1	0.0138111	0.0172231	0.0036832			0d/3d	12d
	NA_Rep 2	0.00121899			AV	Control	0.00738095	0.016927						NA_Rep 2	0.0211279			AV	Control	0.0172231	0.00682883
	NA_Rep 3	0.00940707				PsCA	0.00954331	0.00499369						NA_Rep 3	0.0167303				PsCA	0.0210747	0.0119863
	PsCA_Rep 1	0.0110187	0.00954331	0.00272938										PsCA_Rep 1	0.0249588	0.0210747	0.00530446
	PsCA_Rep2	0.00639379												PsCA_Rep2	0.0150311
	PsCA_Rep3	0.0112175			SD	Control	0.00543968	0.00289461						PsCA_Rep3	0.0232341			SD	Control	0.0036832	0.00254504
12 d	Control_Rep 1	0.020122	0.016927	0.00289461		PsCA	0.00272938	0.00148974					12 d	Control_Rep 1	0.00398232	0.00682883	0.00254504		PsCA	0.00530446	0.00173665
	Control_Rep 2	0.0161798												Control_Rep 2	0.0076194
	Control_Rep 3	0.0144793												Control_Rep 3	0.00888475
	PsCA_Rep 1	0.00327373	0.00499369	0.00148974										PsCA_Rep 1	0.0121002	0.0119863	0.00173665
	PsCA_Rep2	0.0058288												PsCA_Rep2	0.0136631
	PsCA_Rep3	0.00587853												PsCA_Rep3	0.0101954
