# Supplementary material for: Proteomic Analysis of Differentially Accumulated Proteins in Cucumber (Cucumis sativus) Fruit Peel in Response to Pre-storage Cold Acclimation
Source: Front Plant Sci. 2018 Jan 18;8:2167. doi: 10.3389/fpls.2017.02167 (PMC5778441; doi:10.3389/fpls.2017.02167)
Supplement: Supplementary file 4 [file Table4.xls]

## Sheet: Sheet1
Table S4 Effects of pre-storage cold acclimation (PsCA) on transcript accumulation of representative differentially accumulated proteins in cucumber. These are the raw data for Figure 5 and Figrue S2. In each paired figures, the one on the right corresponds to Figure 5 and the one on the left corresponds to Figure S2.
SPOT 4							SPOT 17							SPOT 18							SPOT 20							SPOT 24							SPOT 25
Time(d)		Relative expression	AVERAGE	STDEVA			Time(d)		Relative expression	AVERAGE	STDEVA			Time(d)		Relative expression	AVERAGE	STDEVA			Time(d)		Relative expression	AVERAGE	STDEVA			Time(d)		Relative expression	AVERAGE	STDEVA			Time(d)		Relative expression	AVERAGE	STDEVA
0	Control_Rep 1	0.995924	1	0.0755148			0	Control_Rep 1	0.958588	1	0.0392665			0	Control_Rep 1	1.00307	1	0.0304082			0	Control_Rep 1	1.1474	1	0.143107			0	Control_Rep 1	1.01058	1	0.0443059			0	Control_Rep 1	1.0472	1	0.101168
	Control_Rep 2	1.07747						Control_Rep 2	1.00472						Control_Rep 2	1.02876						Control_Rep 2	0.990985						Control_Rep 2	1.03806						Control_Rep 2	1.06894
	Control_Rep 3	0.926606						Control_Rep 3	1.0367						Control_Rep 3	0.968174						Control_Rep 3	0.861613						Control_Rep 3	0.951363						Control_Rep 3	0.883858
3	Control_Rep 1	0.596347	1.31469	0.833413			3	Control_Rep 1	0.894609	0.83453	0.0848791			3	Control_Rep 1	1.63152	1.44921	0.170822			3	Control_Rep 1	1.20546	1.41655	0.427806			3	Control_Rep 1	1.2499	1.19692	0.225809			3	Control_Rep 1	1.0688	0.924638	0.125153
	Control_Rep 2	1.11927						Control_Rep 2	0.737428						Control_Rep 2	1.29285						Control_Rep 2	1.13531						Control_Rep 2	0.949332						Control_Rep 2	0.843796
	Control_Rep 3	2.22844						Control_Rep 3	0.871552						Control_Rep 3	1.42326						Control_Rep 3	1.90887						Control_Rep 3	1.39153						Control_Rep 3	0.861319
	PsCA_Rep 1	5.14012	5.53341	0.38025				PsCA_Rep 1	3.86762	3.86091	0.0116304				PsCA_Rep 1	16.8749	17.3491	0.821236				PsCA_Rep 1	0.637304	0.616542	0.051588				PsCA_Rep 1	10.0273	10.9167	1.83431				PsCA_Rep 1	4.79558	5.07987	0.287027
	PsCA_Rep2	5.561						PsCA_Rep2	3.86762						PsCA_Rep2	16.8749						PsCA_Rep2	0.557808						PsCA_Rep2	9.69655						PsCA_Rep2	5.07446
	PsCA_Rep3	5.89912						PsCA_Rep3	3.84748						PsCA_Rep3	18.2973						PsCA_Rep3	0.654514						PsCA_Rep3	13.0261						PsCA_Rep3	5.36956
6	Control_Rep 1	0.804349	1.00945	0.426529			6	Control_Rep 1	1.28529	1.27218	0.0963225			6	Control_Rep 1	0.615124	0.610781	0.0386115			6	Control_Rep 1	1.43662	1.28351	0.184409			6	Control_Rep 1	2.46459	2.55616	0.1179			6	Control_Rep 1	1.01405	1.21196	0.193956
	Control_Rep 2	0.724223						Control_Rep 2	1.16998						Control_Rep 2	0.570182						Control_Rep 2	1.33511						Control_Rep 2	2.5147						Control_Rep 2	1.22012
	Control_Rep 3	1.49979						Control_Rep 3	1.36128						Control_Rep 3	0.647037						Control_Rep 3	1.07879						Control_Rep 3	2.68919						Control_Rep 3	1.40171
	PsCA_Rep 1	2.30085	2.17488	0.192814				PsCA_Rep 1	4.07032	3.90197	0.238891				PsCA_Rep 1	4.93505	5.11017	0.303311				PsCA_Rep 1	2.08805	1.90525	0.202748				PsCA_Rep 1	5.49929	5.30046	0.313079				PsCA_Rep 1	3.06447	3.52424	0.398289
	PsCA_Rep2	2.27087						PsCA_Rep2	4.00705						PsCA_Rep2	5.4604						PsCA_Rep2	1.68718						PsCA_Rep2	5.46252						PsCA_Rep2	3.76377
	PsCA_Rep3	1.95291						PsCA_Rep3	3.62855						PsCA_Rep3	4.93505						PsCA_Rep3	1.94051						PsCA_Rep3	4.93957						PsCA_Rep3	3.74448
9	Control_Rep 1	0.972994	1.24588	0.238442			9	Control_Rep 1	0.554185	0.524144	0.0734653			9	Control_Rep 1	0.394828	0.371934	0.0201589			9	Control_Rep 1	0.889272	1.22599	0.333493			9	Control_Rep 1	0.817091	0.803407	0.101682			9	Control_Rep 1	0.551926	0.506746	0.0393044
	Control_Rep 2	1.35059						Control_Rep 2	0.440418						Control_Rep 2	0.356841						Control_Rep 2	1.23253						Control_Rep 2	0.695576						Control_Rep 2	0.480424
	Control_Rep 3	1.41404						Control_Rep 3	0.577827						Control_Rep 3	0.364134						Control_Rep 3	1.55616						Control_Rep 3	0.897554						Control_Rep 3	0.487888
	PsCA_Rep 1	4.30163	4.20936	0.0967871				PsCA_Rep 1	0.994171	0.96882	0.028059				PsCA_Rep 1	1.23366	1.12407	0.1079				PsCA_Rep 1	4.07887	3.80395	0.238089				PsCA_Rep 1	1.3433	1.52741	0.195945				PsCA_Rep 1	0.715739	0.742183	0.143755
	PsCA_Rep2	4.10861						PsCA_Rep2	0.938672						PsCA_Rep2	1.01794						PsCA_Rep2	3.66649						PsCA_Rep2	1.50558						PsCA_Rep2	0.897324
	PsCA_Rep3	4.21782						PsCA_Rep3	0.973619						PsCA_Rep3	1.12062						PsCA_Rep3	3.66649						PsCA_Rep3	1.73336						PsCA_Rep3	0.613485
12	Control_Rep 1	2.2025	2.16452	0.0357814			12	Control_Rep 1	0.560487	0.529733	0.0292468			12	Control_Rep 1	0.264824	0.243951	0.0198763			12	Control_Rep 1	1.08394	0.977665	0.0991735			12	Control_Rep 1	1.21296	1.15604	0.0669895			12	Control_Rep 1	0.715834	0.727013	0.0112073
	Control_Rep 2	2.15959						Control_Rep 2	0.502272						Control_Rep 2	0.22525						Control_Rep 2	0.887592						Control_Rep 2	1.08222						Control_Rep 2	0.738249
	Control_Rep 3	2.13145						Control_Rep 3	0.526441						Control_Rep 3	0.241779						Control_Rep 3	0.961459						Control_Rep 3	1.17295						Control_Rep 3	0.726955
	PsCA_Rep 1	3.91954	4.03758	0.414513				PsCA_Rep 1	0.648403	0.676475	0.0575708				PsCA_Rep 1	1.07626	1.12954	0.0656919				PsCA_Rep 1	4.26872	3.78039	0.467821				PsCA_Rep 1	0.848352	0.850332	0.0143796				PsCA_Rep 1	0.765534	0.685451	0.0775912
	PsCA_Rep2	4.49831						PsCA_Rep2	0.742697						PsCA_Rep2	1.20294						PsCA_Rep2	3.73625						PsCA_Rep2	0.865599						PsCA_Rep2	0.680199
	PsCA_Rep3	3.69489						PsCA_Rep3	0.638324						PsCA_Rep3	1.10943						PsCA_Rep3	3.3362						PsCA_Rep3	0.837045						PsCA_Rep3	0.610619
AV		0	3	6	9	12			0	3	6	9	12			0	3	6	9	12			0	3	6	9	12			0	3	6	9	12			0	3	6	9	12
	Control	1	1.31469	1.00945	1.24588	2.16452		Control	1	0.83453	1.27218	0.524144	0.529733		Control	1	1.44921	0.610781	0.371934	0.243951		Control	1	1.41655	1.28351	1.22599	0.977665		Control	1	1.19692	2.55616	0.803407	1.15604		Control	1	0.924638	1.21196	0.506746	0.727013
	PsCA	1	5.53341	2.17488	4.20936	4.03758		PsCA	1	3.86091	3.90197	0.96882	0.676475		PsCA	1	17.3491	5.11017	1.12407	1.12954		PsCA	1	0.616542	1.90525	3.80395	3.78039		PsCA	1	10.9167	5.30046	1.52741	0.850332		PsCA	1	5.07987	3.52424	0.742183	0.685451
SD	Control	0.0755148	0.833413	0.426529	0.238442	0.0357814		Control	0.0392665	0.0848791	0.0963225	0.0734653	0.0292468		Control	0.0304082	0.170822	0.0386115	0.0201589	0.0198763		Control	0.143107	0.427806	0.184409	0.333493	0.0991735		Control	0.0443059	0.225809	0.1179	0.101682	0.0669895		Control	0.101168	0.125153	0.193956	0.0393044	0.0112073
	PsCA	0.0755148	0.38025	0.192814	0.0967871	0.414513		PsCA	0.0392665	0.0116304	0.238891	0.028059	0.0575708		PsCA	0.0304082	0.821236	0.303311	0.1079	0.0656919		PsCA	0.143107	0.051588	0.202748	0.238089	0.467821		PsCA	0.0443059	1.83431	0.313079	0.195945	0.0143796		PsCA	0.101168	0.287027	0.398289	0.143755	0.0775912
SPOT 28							SPOT 30							SPOT 39							SPOT 41							SPOT 42							SPOT 46
Time(d)		Relative expression	AVERAGE	STDEVA			Time(d)		Relative expression	AVERAGE	STDEVA			Time(d)		Relative expression	AVERAGE	STDEVA			Time(d)		Relative expression	AVERAGE	STDEVA			Time(d)		Relative expression	AVERAGE	STDEVA			Time(d)		Relative expression	AVERAGE	STDEVA
0	Control_Rep 1	0.971024	1	0.0683332			0	Control_Rep 1	1.10646	1	0.0968347			0	Control_Rep 1	1.08498	1	0.160253			0	Control_Rep 1	1.04808	1	0.0477042			0	Control_Rep 1	1.03825	1	0.0339184			0	Control_Rep 1	1.07148	1	0.0627945
	Control_Rep 2	0.950929						Control_Rep 2	0.976366						Control_Rep 2	1.09986						Control_Rep 2	0.95268						Control_Rep 2	0.98815						Control_Rep 2	0.953735
	Control_Rep 3	1.07805						Control_Rep 3	0.91717						Control_Rep 3	0.815156						Control_Rep 3	0.999241						Control_Rep 3	0.973596						Control_Rep 3	0.974782
3	Control_Rep 1	1.04928	0.96146	0.178414			3	Control_Rep 1	1.25397	1.25159	0.326788			3	Control_Rep 1	3.80344	4.05309	0.683985			3	Control_Rep 1	1.32914	1.23543	0.092574			3	Control_Rep 1	0.79107	0.943114	0.199686			3	Control_Rep 1	0.288511	0.331796	0.118971
	Control_Rep 2	0.756158						Control_Rep 2	0.923616						Control_Rep 2	3.529						Control_Rep 2	1.14404						Control_Rep 2	0.869016						Control_Rep 2	0.240528
	Control_Rep 3	1.07894						Control_Rep 3	1.57718						Control_Rep 3	4.82683						Control_Rep 3	1.23312						Control_Rep 3	1.16926						Control_Rep 3	0.46635
	PsCA_Rep 1	1.56519	1.61041	0.0690695				PsCA_Rep 1	3.52576	3.4168	0.188715				PsCA_Rep 1	8.8733	8.90417	0.908131				PsCA_Rep 1	2.61614	2.65553	0.167434				PsCA_Rep 1	2.40622	2.69099	0.252913				PsCA_Rep 1	0.666022	0.730156	0.190469
	PsCA_Rep2	1.57613						PsCA_Rep2	3.19889						PsCA_Rep2	9.82734						PsCA_Rep2	2.5113						PsCA_Rep2	2.88943						PsCA_Rep2	0.580032
	PsCA_Rep3	1.68992						PsCA_Rep3	3.52576						PsCA_Rep3	8.01187						PsCA_Rep3	2.83914						PsCA_Rep3	2.77733						PsCA_Rep3	0.944413
6	Control_Rep 1	0.209008	0.207935	0.0230535			6	Control_Rep 1	1.0805	1.08559	0.0157528			6	Control_Rep 1	4.47671	4.32506	0.317304			6	Control_Rep 1	1.382	1.49241	0.11183			6	Control_Rep 1	1.23888	1.33867	0.0929918			6	Control_Rep 1	0.221683	0.248386	0.0293435
	Control_Rep 2	0.184363						Control_Rep 2	1.07302						Control_Rep 2	3.96039						Control_Rep 2	1.60561						Control_Rep 2	1.35423						Control_Rep 2	0.243674
	Control_Rep 3	0.230433						Control_Rep 3	1.10326						Control_Rep 3	4.53808						Control_Rep 3	1.48962						Control_Rep 3	1.4229						Control_Rep 3	0.2798
	PsCA_Rep 1	1.53421	1.47566	0.061773				PsCA_Rep 1	1.96673	2.08884	0.17683				PsCA_Rep 1	16.1662	16.4647	0.343544				PsCA_Rep 1	6.16592	6.33793	0.172802				PsCA_Rep 1	2.38947	2.37474	0.082919				PsCA_Rep 1	1.59389	1.55519	0.121807
	PsCA_Rep2	1.48167						PsCA_Rep2	2.29162						PsCA_Rep2	16.8402						PsCA_Rep2	6.51152						PsCA_Rep2	2.4493						PsCA_Rep2	1.65294
	PsCA_Rep3	1.41111						PsCA_Rep3	2.00816						PsCA_Rep3	16.3878						PsCA_Rep3	6.33636						PsCA_Rep3	2.28544						PsCA_Rep3	1.41873
9	Control_Rep 1	0.0345445	0.0321148	0.00420829			9	Control_Rep 1	0.5926	0.541652	0.0654071			9	Control_Rep 1	0.321874	0.283444	0.0334752			9	Control_Rep 1	2.1513	2.02151	0.130682			9	Control_Rep 1	0.492498	0.464036	0.0625852			9	Control_Rep 1	0.247666	0.235067	0.0137203
	Control_Rep 2	0.0272555						Control_Rep 2	0.467894						Control_Rep 2	0.267826						Control_Rep 2	1.88995						Control_Rep 2	0.392278						Control_Rep 2	0.220449
	Control_Rep 3	0.0345445						Control_Rep 3	0.564462						Control_Rep 3	0.260631						Control_Rep 3	2.02328						Control_Rep 3	0.507332						Control_Rep 3	0.237086
	PsCA_Rep 1	0.175884	0.162986	0.0148642				PsCA_Rep 1	0.762706	0.81695	0.0893872				PsCA_Rep 1	3.1499	2.91793	0.27038				PsCA_Rep 1	4.5358	4.54825	0.17102				PsCA_Rep 1	0.736381	0.730311	0.0505537				PsCA_Rep 1	1.31139	1.2586	0.10851
	PsCA_Rep2	0.14673						PsCA_Rep2	0.768025						PsCA_Rep2	2.62098						PsCA_Rep2	4.72516						PsCA_Rep2	0.676996						PsCA_Rep2	1.1338
	PsCA_Rep3	0.166344						PsCA_Rep3	0.92012						PsCA_Rep3	2.98292						PsCA_Rep3	4.3838						PsCA_Rep3	0.777555						PsCA_Rep3	1.33061
12	Control_Rep 1	0.020127	0.0161814	0.00363325			12	Control_Rep 1	0.34187	0.266324	0.0657327			12	Control_Rep 1	0.223131	0.214768	0.00727809			12	Control_Rep 1	1.73593	1.62018	0.106942			12	Control_Rep 1	0.744502	0.69377	0.053051			12	Control_Rep 1	0.162142	0.157166	0.00514635
	Control_Rep 2	0.0129738						Control_Rep 2	0.222199						Control_Rep 2	0.211304						Control_Rep 2	1.59958						Control_Rep 2	0.698138						Control_Rep 2	0.151864
	Control_Rep 3	0.0154435						Control_Rep 3	0.234902						Control_Rep 3	0.20987						Control_Rep 3	1.52504						Control_Rep 3	0.63867						Control_Rep 3	0.157491
	PsCA_Rep 1	0.048244	0.0500186	0.0147345				PsCA_Rep 1	0.296355	0.268395	0.0327459				PsCA_Rep 1	0.816774	0.814333	0.055313				PsCA_Rep 1	2.9115	3.01361	0.102701				PsCA_Rep 1	0.307853	0.266759	0.0382391				PsCA_Rep 1	0.804269	0.82686	0.149134
	PsCA_Rep2	0.0655601						PsCA_Rep2	0.27646						PsCA_Rep2	0.868385						PsCA_Rep2	3.11689						PsCA_Rep2	0.232223						PsCA_Rep2	0.986001
	PsCA_Rep3	0.0362517						PsCA_Rep3	0.232371						PsCA_Rep3	0.75784						PsCA_Rep3	3.01244						PsCA_Rep3	0.260201						PsCA_Rep3	0.69031
AV		0	3	6	9	12			0	3	6	9	12			0	3	6	9	12			0	3	6	9	12			0	3	6	9	12			0	3	6	9	12
	Control	1	0.96146	0.207935	0.0321148	0.0161814		Control	1	1.25159	1.08559	0.541652	0.266324		Control	1	4.05309	4.32506	0.283444	0.214768		Control	1	1.23543	1.49241	2.02151	1.62018		Control	1	0.943114	1.33867	0.464036	0.69377		Control	1	0.331796	0.248386	0.235067	0.157166
	PsCA	1	1.61041	1.47566	0.162986	0.0500186		PsCA	1	3.4168	2.08884	0.81695	0.268395		PsCA	1	8.90417	16.4647	2.91793	0.814333		PsCA	1	2.65553	6.33793	4.54825	3.01361		PsCA	1	2.69099	2.37474	0.730311	0.266759		PsCA	1	0.730156	1.55519	1.2586	0.82686
SD	Control	0.0683332	0.178414	0.0230535	0.00420829	0.00363325		Control	0.0968347	0.326788	0.0157528	0.0654071	0.0657327		Control	0.160253	0.683985	0.317304	0.0334752	0.00727809		Control	0.0477042	0.092574	0.11183	0.130682	0.106942		Control	0.0339184	0.199686	0.0929918	0.0625852	0.053051		Control	0.0627945	0.118971	0.0293435	0.0137203	0.00514635
	PsCA	0.0683332	0.0690695	0.061773	0.0148642	0.0147345		PsCA	0.0968347	0.188715	0.17683	0.0893872	0.0327459		PsCA	0.160253	0.908131	0.343544	0.27038	0.055313		PsCA	0.0477042	0.167434	0.172802	0.17102	0.102701		PsCA	0.0339184	0.252913	0.082919	0.0505537	0.0382391		PsCA	0.0627945	0.190469	0.121807	0.10851	0.149134
